# Supplementary material for: Heterobilayers of 2D materials as a platform for excitonic superfluidity
Source: Nat Commun. 2020 Jun 12;11:2989. doi: 10.1038/s41467-020-16737-0 (PMC7293212; doi:10.1038/s41467-020-16737-0)
Supplement: Supplementary file 3 — Dataset 1 [file 41467_2020_16737_MOESM3_ESM.xlsx]

## Sheet: index
	id	layer1_uuid	layer2_uuid	eF	eVBM	eCBM	dE
	5	23312cec-4f09-4d5b-8789-216d4f736265	4a26c316-fe6c-4ccb-88aa-8f05c7d4c633	2.0071	2.22408	2.00054	-0.223538
	7	23312cec-4f09-4d5b-8789-216d4f736265	9434462a-4fdf-4a4f-81ca-9e57e6901afb	2.0203	2.20157	1.98975	-0.211823
	8	23312cec-4f09-4d5b-8789-216d4f736265	391759ce-c436-4eca-842f-2931e3186f05	2.12	2.28876	2.14179	-0.146962
	26	00b5d82b-1763-4d98-aec5-83fc8374057c	5013cd90-170f-4440-9ec0-cb6d6a231e67	1.7312	1.768	1.63984	-0.128158
	33	51ae55c5-9ce7-4148-a837-a540f5ee7f33	7f9e618e-8b3a-4daa-8182-11e8f5276d66	0.563	0.48135	0.41191	-0.0694403
	35	0fb7ed6e-a7e9-4021-ab18-c93c32d455f0	7f9e618e-8b3a-4daa-8182-11e8f5276d66	0.7638	0.671458	0.604748	-0.0667105
	13	481b517b-3fd8-4fad-8608-ce2846c61ed1	7f9e618e-8b3a-4daa-8182-11e8f5276d66	-0.1526	-0.117503	-0.176011	-0.0585076
	24	23312cec-4f09-4d5b-8789-216d4f736265	334c106a-dfda-4ccc-9f94-6219fa3cd89e	3.299	3.37518	3.32838	-0.0467976
	12	a0c816eb-59c6-4168-8ef8-46ea2298336b	10d64d40-66f2-4497-8a99-1d1830fbc37f	-0.1721	-0.152049	-0.18293	-0.0308811
	25	a0c816eb-59c6-4168-8ef8-46ea2298336b	51ae55c5-9ce7-4148-a837-a540f5ee7f33	0.3558	0.369085	0.345278	-0.0238068
	2	481b517b-3fd8-4fad-8608-ce2846c61ed1	8cafb985-d4ef-43fe-a6f7-c9050075b465	0.9822	0.980353	0.983729	0.00337635
	34	23312cec-4f09-4d5b-8789-216d4f736265	eac85a68-9fac-4f0f-9c50-228e69532123	3.5335	3.57548	3.58381	0.00832551
	1	40b06a44-9be8-40a4-a9d4-b74e3679463e	8cafb985-d4ef-43fe-a6f7-c9050075b465	1.2325	1.20983	1.22466	0.0148321
	15	329f5648-1ec6-4861-83fb-b063e6bd329d	8cafb985-d4ef-43fe-a6f7-c9050075b465	1.5591	1.52888	1.55218	0.0232966
	22	18ca506f-135f-487a-bc61-cdde098aaee6	8cafb985-d4ef-43fe-a6f7-c9050075b465	1.0387	1.00509	1.03637	0.031277
	46	51ae55c5-9ce7-4148-a837-a540f5ee7f33	10d64d40-66f2-4497-8a99-1d1830fbc37f	0.8399	0.735593	0.775857	0.0402641
	169	8cafb985-d4ef-43fe-a6f7-c9050075b465	0fb7ed6e-a7e9-4021-ab18-c93c32d455f0	1.2241	1.14478	1.19	0.0452199
	17	0fb7ed6e-a7e9-4021-ab18-c93c32d455f0	8cafb985-d4ef-43fe-a6f7-c9050075b465	1.224	1.14465	1.18988	0.0452284
	184	0fb7ed6e-a7e9-4021-ab18-c93c32d455f0	481b517b-3fd8-4fad-8608-ce2846c61ed1	0.4947	0.449529	0.498019	0.0484896
	14	4a059600-dd34-46b0-bd17-d041f5ede7a3	1718fb29-a08c-4de3-addf-dc73d6a386cd	0.3499	0.271428	0.322349	0.0509209
	179	51ae55c5-9ce7-4148-a837-a540f5ee7f33	a0c816eb-59c6-4168-8ef8-46ea2298336b	0.4746	0.470649	0.478465	0.00781514
	177	7f9e618e-8b3a-4daa-8182-11e8f5276d66	51ae55c5-9ce7-4148-a837-a540f5ee7f33	0.2418	0.14263	0.227642	0.0850128
	21	33d34ffd-73fd-4fc1-8c18-0e2936ddc993	391759ce-c436-4eca-842f-2931e3186f05	-1.175	-1.23919	-1.13652	0.10267

## Sheet: coords
	id=5
	CELL_PARAMETERS	angstrom
	3.6112368089999998	0.0000000000000000	0.0000000000000000
	-1.8056184049999997	3.1274228159999997	0.0000000000000000
	0.0000000000000000	0.0000000000000000	33.1083956227103045
	ATOMIC_POSITIONS	crystal
	Hf	0.6666666666666665	0.3333333333333333	0.8909513454590435
	N	0.6666666666666665	0.3333333333333333	0.8275100013041090
	I	0.0000000000000000	0.0000000000000000	0.9562041313615827
	I	0.0000000000000000	0.0000000000000000	0.7504234501933976
	Hf	0.3333333333333331	0.6666666666666665	0.8159385213339326
	N	0.3333333333333331	0.6666666666666665	0.8791000070362999
	S	0.3333333333333331	0.6666666666666665	0.1389712880436628
	Zr	0.0000000000000000	0.0000000000000000	0.0955324358309547
	S	0.6666666666666665	0.3333333333333333	0.0515283704400803
	id=7
	CELL_PARAMETERS	angstrom
	3.6112368089999998	0.0000000000000000	0.0000000000000000
	-1.8056184049999997	3.1274228159999997	0.0000000000000000
	0.0000000000000000	0.0000000000000000	33.1801036040890835
	ATOMIC_POSITIONS	crystal
	Hf	0.6666666666666665	0.3333333333333333	0.8912070991804519
	N	0.6666666666666665	0.3333333333333333	0.8279497629238436
	I	0.0000000000000000	0.0000000000000000	0.9562417788651129
	I	0.0000000000000000	0.0000000000000000	0.7510619225370953
	Hf	0.3333333333333331	0.6666666666666665	0.8163789351064789
	N	0.3333333333333331	0.6666666666666665	0.8794148313360450
	S	0.3333333333333332	0.6666666666666669	0.0515062234507636
	Sn	0.0000000000000000	0.0000000000000000	0.0962794548636430
	S	0.6666666666666665	0.3333333333333333	0.1406446965401945
	id=8
	CELL_PARAMETERS	angstrom
	3.6112368089999998	0.0000000000000000	0.0000000000000000
	-1.8056184049999997	3.1274228159999997	0.0000000000000000
	0.0000000000000000	0.0000000000000000	33.0745527274533941
	ATOMIC_POSITIONS	crystal
	Hf	0.6666666666666665	0.3333333333333333	0.8905493443592841
	N	0.6666666666666665	0.3333333333333333	0.8270698052989037
	I	0.0000000000000000	0.0000000000000000	0.9558649050803009
	I	0.0000000000000000	0.0000000000000000	0.7499088487452492
	Hf	0.3333333333333331	0.6666666666666665	0.8154449147225832
	N	0.3333333333333331	0.6666666666666665	0.8787126366103272
	S	0.3333333333333331	0.6666666666666665	0.0529375584015258
	Hf	0.0000000000000000	0.0000000000000000	0.0956314939071321
	S	0.6666666666666665	0.3333333333333333	0.1378975622066636
	id=26
	CELL_PARAMETERS	angstrom
	3.3565107909999994	0.0000000000000000	0.0000000000000000
	-1.6782553960000000	2.9068236129999994	0.0000000000000000
	0.0000000000000000	0.0000000000000000	29.2735969566339378
	ATOMIC_POSITIONS	crystal
	Cl	0.6666666666666665	0.3333333333333333	0.8304554294984547
	Cl	0.6666666666666665	0.3333333333333333	0.9447010667258928
	Zr	0.3333333333333333	0.6666666666666664	0.8876112187815565
	Tl	0.6666666666666665	0.3333333333333333	0.1610698158775734
	O	0.0000000000000000	0.0000000000000000	0.1083205706565477
	Tl	0.3333333333333333	0.6666666666666664	0.0561368265913741
	id=33
	CELL_PARAMETERS	angstrom
	4.2059937280000002	0.0000000000000000	0.0000000000000000
	-2.1029968640000001	3.6424974170000004	0.0000000000000000
	0.0000000000000000	0.0000000000000000	34.1912637971974718
	ATOMIC_POSITIONS	crystal
	Sb	0.3333333333333333	0.6666666666666666	0.7981598717985684
	Te	0.3333333333333333	0.6666666666666666	0.9625752144263322
	Sb	0.0000000000000000	0.0000000000000000	0.9130326640751720
	Te	0.0000000000000000	0.0000000000000000	0.7484804986106889
	Te	0.6666666666666665	0.3333333333333333	0.8552594987471007
	Bi	0.6666666666666665	0.3333333333333333	0.0903805652362456
	Te	0.3333333333333333	0.6666666666666666	0.1417706591004504
	Cl	0.0000000000000000	0.0000000000000000	0.0427527547811918
	id=35
	CELL_PARAMETERS	angstrom
	4.1629584319999999	0.0000000000000000	0.0000000000000000
	-2.0814792160000000	3.6052277570000002	0.0000000000000000
	0.0000000000000000	0.0000000000000000	32.3552835075336560
	ATOMIC_POSITIONS	crystal
	Sb	0.3333333333333333	0.6666666666666664	0.8038463276745090
	Te	0.3333333333333333	0.6666666666666664	0.9647120828604087
	Sb	0.0000000000000000	0.0000000000000000	0.9116713737907817
	Te	0.0000000000000000	0.0000000000000000	0.7506981161670502
	Se	0.6666666666666666	0.3333333333333333	0.8574130461366413
	Bi	0.6666666666666666	0.3333333333333333	0.1016484021948916
	Te	0.3333333333333333	0.6666666666666665	0.1566842148292796
	Cl	0.0000000000000000	0.0000000000000000	0.0507185676630990
	id=13
	CELL_PARAMETERS	angstrom
	4.1629584319999999	0.0000000000000000	0.0000000000000000
	-2.0814792160000000	3.6052277570000002	0.0000000000000000
	0.0000000000000000	0.0000000000000000	28.1705652685444257
	ATOMIC_POSITIONS	crystal
	Te	0.3333333333333333	0.6666666666666665	0.9494046153532799
	Pb	0.0000000000000000	0.0000000000000000	0.8888165141770809
	Bi	0.6666666666666666	0.3333333333333333	0.1065081764144578
	Te	0.3333333333333333	0.6666666666666665	0.1698138954690639
	Cl	0.0000000000000000	0.0000000000000000	0.0484238408339410
	id=24
	CELL_PARAMETERS	angstrom
	3.6112368089999998	0.0000000000000000	0.0000000000000000
	-1.8056184049999997	3.1274228159999997	0.0000000000000000
	0.0000000000000000	0.0000000000000000	36.0079223806732571
	ATOMIC_POSITIONS	crystal
	Hf	0.6666666666666665	0.3333333333333333	0.8898401789694306
	N	0.6666666666666665	0.3333333333333333	0.8315858346654608
	I	0.0000000000000000	0.0000000000000000	0.9498616970245971
	I	0.0000000000000000	0.0000000000000000	0.7607749932968160
	Hf	0.3333333333333331	0.6666666666666665	0.8208518844851248
	N	0.3333333333333331	0.6666666666666665	0.8790213097958873
	Zr	0.3333333333333331	0.6666666666666665	0.1732743637413399
	N	0.3333333333333331	0.6666666666666665	0.1141367976354049
	Cl	0.0000000000000000	0.0000000000000000	0.0534145312331057
	Cl	0.0000000000000000	0.0000000000000000	0.2218850252657671
	Zr	0.6666666666666665	0.3333333333333333	0.1022222129773561
	N	0.6666666666666665	0.3333333333333333	0.1612562158093739
	id=12
	CELL_PARAMETERS	angstrom
	4.2784226790000002	0.0000000000000000	0.0000000000000000
	-2.1392113400000001	3.7052227289999999	0.0000000000000000
	0.0000000000000000	0.0000000000000000	30.9566823613404019
	ATOMIC_POSITIONS	crystal
	Li	0.0000000000000000	0.0000000000000000	0.9594347867543486
	Te	0.6666666666666666	0.3333333333333333	0.9319697574442704
	Al	0.6666666666666666	0.3333333333333333	0.8506971942284889
	Te	0.3333333333333333	0.6666666666666666	0.8137765298081792
	Te	0.3333333333333333	0.6666666666666666	0.1745515049269162
	Bi	0.0000000000000000	0.0000000000000000	0.1193273881013974
	I	0.6666666666666666	0.3333333333333333	0.0504912084880811
	id=25
	CELL_PARAMETERS	angstrom
	4.2784226790000002	0.0000000000000000	0.0000000000000000
	-2.1392113400000001	3.7052227289999999	0.0000000000000000
	0.0000000000000000	0.0000000000000000	33.5476630424655937
	ATOMIC_POSITIONS	crystal
	Li	0.0000000000000000	0.0000000000000000	0.9543827231703169
	Te	0.6666666666666666	0.3333333333333333	0.9370272964875815
	Al	0.6666666666666666	0.3333333333333333	0.8620112478695443
	Te	0.3333333333333332	0.6666666666666666	0.8279063274848842
	Sb	0.3333333333333333	0.6666666666666666	0.0864215818458649
	Te	0.3333333333333333	0.6666666666666666	0.2500605452527105
	Sb	0.0000000000000000	0.0000000000000000	0.2008217309601695
	Te	0.0000000000000000	0.0000000000000000	0.0368969317266028
	Te	0.6666666666666666	0.3333333333333333	0.1432082466936655
	id=2
	CELL_PARAMETERS	angstrom
	4.1174024100000004	0.0000000000000000	0.0000000000000000
	-2.0587012050000002	3.5657750849999994	0.0000000000000000
	0.0000000000000000	0.0000000000000000	30.2409520346568002
	ATOMIC_POSITIONS	crystal
	Te	0.3333333333333333	0.6666666666666666	0.9396025364440416
	Pb	0.0000000000000000	0.0000000000000000	0.8820349503842894
	Bi	0.3333333333333333	0.6666666666666666	0.0836208291568651
	Se	0.3333333333333333	0.6666666666666666	0.2600882408897336
	Bi	0.0000000000000000	0.0000000000000000	0.2088667363124159
	Se	0.6666666666666666	0.3333333333333333	0.1458867023248062
	Se	0.0000000000000000	0.0000000000000000	0.0312999244380159
	id=34
	CELL_PARAMETERS	angstrom
	3.6112368089999998	0.0000000000000000	0.0000000000000000
	-1.8056184049999997	3.1274228159999997	0.0000000000000000
	0.0000000000000000	0.0000000000000000	36.2725911408942991
	ATOMIC_POSITIONS	crystal
	Hf	0.6666666666666665	0.3333333333333333	0.8884538179242674
	N	0.6666666666666665	0.3333333333333333	0.8306336702665146
	I	0.0000000000000000	0.0000000000000000	0.9480534606356035
	I	0.0000000000000000	0.0000000000000000	0.7603419656728939
	Hf	0.3333333333333331	0.6666666666666665	0.8199629094427312
	N	0.3333333333333331	0.6666666666666665	0.8777261605421566
	Zr	0.3333333333333331	0.6666666666666665	0.1779425076616107
	N	0.3333333333333331	0.6666666666666665	0.1188599203921293
	Br	0.0000000000000000	0.0000000000000000	0.0535287231349101
	Br	0.0000000000000000	0.0000000000000000	0.2314450734922472
	Zr	0.6666666666666665	0.3333333333333333	0.1071823414194048
	N	0.6666666666666665	0.3333333333333333	0.1661900212349334
	id=1
	CELL_PARAMETERS	angstrom
	4.0565561680000002	0.0000000000000000	0.0000000000000000
	-2.0282780840000001	3.5130806940000001	0.0000000000000000
	0.0000000000000000	0.0000000000000000	34.2200188894838604
	ATOMIC_POSITIONS	crystal
	Cu	0.0000000000000000	0.0000000000000000	0.8680233598398787
	Cu	0.6666666666666666	0.3333333333333333	0.9074901615829406
	I	0.0000000000000000	0.0000000000000000	0.9422435480941861
	I	0.6666666666666666	0.3333333333333333	0.8330172896996587
	Bi	0.3333333333333333	0.6666666666666666	0.0946878974945960
	Se	0.3333333333333333	0.6666666666666666	0.2533707829702061
	Bi	0.0000000000000000	0.0000000000000000	0.2071476105908397
	Se	0.6666666666666666	0.3333333333333333	0.1507183825730255
	Se	0.0000000000000000	0.0000000000000000	0.0480413975003724
	id=15
	CELL_PARAMETERS	angstrom
	4.0565561680000002	0.0000000000000000	0.0000000000000000
	-2.0282780840000001	3.5130806940000001	0.0000000000000000
	0.0000000000000000	0.0000000000000000	37.6865131535911431
	ATOMIC_POSITIONS	crystal
	Te	0.3333333333333333	0.6666666666666666	0.9638617260144657
	Ga	0.6666666666666666	0.3333333333333333	0.7820061793547186
	Ge	0.6666666666666666	0.3333333333333333	0.8460333630979575
	Ga	0.0000000000000000	0.0000000000000000	0.9307828741118830
	Ge	0.0000000000000000	0.0000000000000000	0.8666566111911623
	Te	0.3333333333333333	0.6666666666666666	0.7491201312423073
	Bi	0.3333333333333333	0.6666666666666666	0.0834204775404162
	Se	0.3333333333333333	0.6666666666666666	0.2274363076142607
	Bi	0.0000000000000000	0.0000000000000000	0.1854849406063463
	Se	0.6666666666666666	0.3333333333333333	0.1342121658734794
	Se	0.0000000000000000	0.0000000000000000	0.0408654970415455
	id=22
	CELL_PARAMETERS	angstrom
	4.0565561680000002	0.0000000000000000	0.0000000000000000
	-2.0282780840000001	3.5130806940000001	0.0000000000000000
	0.0000000000000000	0.0000000000000000	35.2464634412746207
	ATOMIC_POSITIONS	crystal
	Ga	0.6666666666666666	0.3333333333333333	0.8543100222609009
	Ga	0.6666666666666666	0.3333333333333333	0.9225453973597980
	Te	0.3333333333333333	0.6666666666666666	0.8189586789677402
	Te	0.3333333333333333	0.6666666666666666	0.9578643702102866
	Bi	0.3333333333333333	0.6666666666666666	0.0824010380528624
	Se	0.3333333333333333	0.6666666666666666	0.2364409478927363
	Bi	0.0000000000000000	0.0000000000000000	0.1915839281146013
	Se	0.6666666666666666	0.3333333333333333	0.1367351552358296
	Se	0.0000000000000000	0.0000000000000000	0.0367831111117235
	id=46
	CELL_PARAMETERS	angstrom
	4.2548733990000001	0.0000000000000000	0.0000000000000000
	-2.1274367000000001	3.6848284530000002	0.0000000000000000
	0.0000000000000000	0.0000000000000000	33.0715864725693862
	ATOMIC_POSITIONS	crystal
	Sb	0.3333333333333333	0.6666666666666666	0.7963402174284669
	Te	0.3333333333333333	0.6666666666666666	0.9645635999460929
	Sb	0.0000000000000000	0.0000000000000000	0.9136543985343911
	Te	0.0000000000000000	0.0000000000000000	0.7457552858872790
	Te	0.6666666666666665	0.3333333333333333	0.8547610599230711
	Te	0.3333333333333333	0.6666666666666666	0.1679793897288430
	Bi	0.0000000000000000	0.0000000000000000	0.1154748650785755
	I	0.6666666666666665	0.3333333333333333	0.0517438406430159
	id=169
	CELL_PARAMETERS	angstrom
	4.1277660530000002	0.0000000000000000	0.0000000000000000
	-2.0638830270000001	3.5747502629999999	0.0000000000000000
	0.0000000000000000	0.0000000000000000	36.9274081289889224
	ATOMIC_POSITIONS	crystal
	Bi	0.3333333333333333	0.6666666666666666	0.8163488597821654
	Se	0.3333333333333333	0.6666666666666666	0.9615457815956240
	Bi	0.0000000000000000	0.0000000000000000	0.9187109937519086
	Se	0.6666666666666666	0.3333333333333333	0.8679310347510950
	Se	0.0000000000000000	0.0000000000000000	0.7745828298083451
	Sb	0.3333333333333333	0.6666666666666666	0.0837377989271559
	Te	0.3333333333333333	0.6666666666666666	0.2261213624658970
	Sb	0.0000000000000000	0.0000000000000000	0.1791231743485736
	Te	0.0000000000000000	0.0000000000000000	0.0365305599919578
	Se	0.6666666666666666	0.3333333333333334	0.1316681848694400
	id=17
	CELL_PARAMETERS	angstrom
	4.1277660530000002	0.0000000000000000	0.0000000000000000
	-2.0638830270000001	3.5747502629999999	0.0000000000000000
	0.0000000000000000	0.0000000000000000	36.9274081289889224
	ATOMIC_POSITIONS	crystal
	Sb	0.3333333333333334	0.6666666666666666	0.8208822386290697
	Te	0.3333333333333334	0.6666666666666666	0.9634716733807380
	Sb	0.0000000000000000	0.0000000000000000	0.9162641841735130
	Te	0.0000000000000000	0.0000000000000000	0.7738828874523546
	Se	0.6666666666666665	0.3333333333333333	0.8683378470015347
	Bi	0.3333333333333333	0.6666666666666666	0.0812863249001502
	Se	0.3333333333333333	0.6666666666666666	0.2254077688792040
	Bi	0.0000000000000000	0.0000000000000000	0.1836455703269315
	Se	0.6666666666666666	0.3333333333333333	0.1320695047193527
	Se	0.0000000000000000	0.0000000000000000	0.0384498865773917
	id=184
	CELL_PARAMETERS	angstrom
	4.1277660530000002	0.0000000000000000	0.0000000000000000
	-2.0638830270000001	3.5747502629999999	0.0000000000000000
	0.0000000000000000	0.0000000000000000	32.0444342948346446
	ATOMIC_POSITIONS	crystal
	Sb	0.3333333333333333	0.6666666666666666	0.7929592633220222
	Te	0.3333333333333333	0.6666666666666666	0.9573581492167077
	Sb	0.0000000000000000	0.0000000000000000	0.9025379859954571
	Te	0.0000000000000000	0.0000000000000000	0.7389769443225140
	Se	0.6666666666666666	0.3333333333333333	0.8479039557361175
	Te	0.3333333333333333	0.6666666666666666	0.1004195514061395
	Pb	0.0000000000000000	0.0000000000000000	0.0463857219199768
	id=14
	CELL_PARAMETERS	angstrom
	3.5006870129999998	0.0000000000000000	0.0000000000000000
	-1.7503435070000002	3.0316838840000004	0.0000000000000000
	0.0000000000000000	0.0000000000000000	33.2326919872454880
	ATOMIC_POSITIONS	crystal
	H	0.6666666666666665	0.3333333333333333	0.8391575929688003
	O	0.6666666666666665	0.3333333333333333	0.8684361344094529
	Cd	0.0000000000000000	0.0000000000000000	0.9005161980022779
	H	0.3333333333333333	0.6666666666666665	0.9613178662659951
	O	0.3333333333333333	0.6666666666666665	0.9319471433293964
	Lu	0.6666666666666665	0.3333333333333333	0.0836003685754168
	Cl	0.6666666666666665	0.3333333333333333	0.2102409699661547
	C	0.0000000000000000	0.0000000000000000	0.1214954126932587
	Lu	0.3333333333333333	0.6666666666666665	0.1597797681554740
	Cl	0.3333333333333333	0.6666666666666665	0.0327677465087458
	id=179
	CELL_PARAMETERS	angstrom
	4.2784226790000002	0.0000000000000000	0.0000000000000000
	-2.1392113400000001	3.7052227289999999	0.0000000000000000
	0.0000000000000000	0.0000000000000000	33.5476630424655937
	ATOMIC_POSITIONS	crystal
	Sb	0.3333333333333333	0.6666666666666666	0.7834395585042523
	Te	0.3333333333333333	0.6666666666666666	0.9480961180361170
	Sb	0.0000000000000000	0.0000000000000000	0.8982786844454601
	Te	0.0000000000000000	0.0000000000000000	0.7339145178895762
	Te	0.6666666666666666	0.3333333333333333	0.8408317154142569
	Li	0.0000000000000000	0.0000000000000000	0.1909222926994454
	Te	0.6666666666666666	0.3333333333333333	0.1760407008877246
	Al	0.6666666666666666	0.3333333333333333	0.1012424445109539
	Te	0.3333333333333333	0.6666666666666666	0.0669581846982744
	id=177
	CELL_PARAMETERS	angstrom
	4.2059937280000002	0.0000000000000000	0.0000000000000000
	-2.1029968640000001	3.6424974170000004	0.0000000000000000
	0.0000000000000000	0.0000000000000000	34.1912637971974718
	ATOMIC_POSITIONS	crystal
	Bi	0.6666666666666665	0.3333333333333333	0.9035195324954354
	Te	0.3333333333333333	0.6666666666666666	0.9557811904759816
	Cl	0.0000000000000000	0.0000000000000000	0.8570347738874694
	Sb	0.3333333333333333	0.6666666666666666	0.0877672435049558
	Te	0.3333333333333333	0.6666666666666666	0.2521212772044881
	Sb	0.0000000000000000	0.0000000000000000	0.2025490445599267
	Te	0.0000000000000000	0.0000000000000000	0.0375476747306432
	Te	0.6666666666666665	0.3333333333333333	0.1451681816267801
	id=21
	CELL_PARAMETERS	angstrom
	3.5527817920000002	0.0000000000000000	0.0000000000000000
	-1.7763908960000001	3.0767992860000000	0.0000000000000000
	0.0000000000000000	0.0000000000000000	29.7067313817060032
	ATOMIC_POSITIONS	crystal
	H	0.6666666666666666	0.3333333333333333	0.8205914571384412
	O	0.6666666666666666	0.3333333333333333	0.8532893089165984
	Ca	0.0000000000000000	0.0000000000000000	0.8906283430704612
	H	0.3333333333333333	0.6666666666666666	0.9602128561628467
	O	0.3333333333333333	0.6666666666666666	0.9273550095351188
	S	0.3333333333333333	0.6666666666666666	0.0391875020520993
	Hf	0.0000000000000000	0.0000000000000000	0.0874484396045819
	S	0.6666666666666666	0.3333333333333333	0.1354685453592452
